# Supplementary material for: Screening identifies small molecules that enhance the maturation of human pluripotent stem cell-derived myotubes
Source: eLife. 2019 Nov 11;8:e47970. doi: 10.7554/eLife.47970 (PMC6845233; doi:10.7554/eLife.47970)
Supplement: Figure 1—source data 1. [file elife-47970-fig1-data1.xlsx]

## Sheet: hESC1
h-ESC1	DAPI Experiment 1	DAPI Experiment 2	DAPI Experiment 3		MHC Experiment 1	MHC Experiment 2	MHC Experiment 3		MHC/DAPI Experiment 1	MHC/DAPI Experiment 2	MHC/DAPI Experiment 3	Average (MHC/DAPI) Experiment 1/3	Std Dev.	Std Error			Average MyHC/DAPI Relative to DMSO	Std error relative to DMSO	P value (t test to DMSO)	Significance to DMSO
DMSO	30.1	30.465	30.467		39.826	37.72	39.185		1.32312	1.23814	1.28615	1.28247	0.0426095	0.0246006			1	0.0191822
Fluoxetine hydrochloride	30.735	30.465	29.842		33.503	38.437	37.07		1.09006	1.26168	1.24221	1.19798	0.0939687	0.0542529			0.934121	0.0423034	0.25758	ns
Kartogenin	29.209	28.495	29.711		40.181	40.523	39.252		1.37564	1.42211	1.32113	1.37296	0.0505444	0.0291819			1.07056	0.0227544	0.0786085	*
IDE 1	29.222	29.02	29.644		39.92	40.687	41.165		1.36609	1.40203	1.38865	1.38559	0.0181632	0.0104865			1.08041	0.00817681	0.0369979	**
DMH-1	21.91	21.48	22.311		32.223	34.795	35.008		1.4707	1.61988	1.56909	1.55322	0.0758457	0.0437896			1.21112	0.0341447	0.0110364	**
Forskolin	28.681	27.958	29.678		42.482	41.531	41.646		1.48119	1.48548	1.40326	1.45664	0.0462794	0.0267194			1.13581	0.0208344	0.00882362	***
AICAR	30.496	28.364	29.802		36.732	41.719	41.74		1.20449	1.47084	1.40058	1.35864	0.138043	0.0796992			1.05939	0.0621451	0.44408	ns
Metformin hydrochloride	29.37	28.416	29.665		40.249	40.938	41.487		1.37041	1.44067	1.39852	1.4032	0.0353609	0.0204156			1.09414	0.015919	0.0207132	**
Dorsomorphin dihydrochloride	22.316	21.286	23.137		38.452	36.115	33.682		1.72307	1.69666	1.45576	1.62516	0.147297	0.085042			1.26721	0.0663111	0.0472001	**
A 769662	29.663	28.367	29.267		41.099	40.932	39.637		1.38553	1.44294	1.35432	1.39427	0.0449513	0.0259527			1.08717	0.0202365	0.0354472	**
1-EBIO	30.76	29.778	28.849		39.308	41.777	39.841		1.27789	1.40295	1.38102	1.35395	0.0667763	0.0385533			1.05574	0.0300618	0.205416	ns
Zebularine	30.128	29.297	30.358		39.996	39.668	39.335		1.32754	1.354	1.2957	1.32575	0.0291866	0.0168509			1.03374	0.0131394	0.22919	ns
Thioridazine hydrochloride	26.936	25.743	25.275		36.363	35.232	25.414		1.34998	1.36861	1.0055	1.24136	0.204474	0.118053			0.967945	0.0920514	0.763341	ns
WHI-P 154	27.594	26.887	25.657		38.292	40.119	38.895		1.38769	1.49213	1.51596	1.46526	0.0682253	0.0393899			1.14253	0.0307141	0.0237726	**
PD 173074	17.752	17.117	14.383		9.87	9.15	5.647		0.555994	0.534556	0.392616	0.494389	0.0887869	0.0512612			0.385497	0.0399706	0.00101151	***
Dexamethasone	28.376	27.809	28.081		41.514	41.647	41.789		1.463	1.49761	1.48816	1.48292	0.0178905	0.0103291			1.1563	0.00805404	0.0071023	***
SP 600125	31.391	29.987	29.134		39.704	41.99	41.308		1.26482	1.40027	1.41786	1.36099	0.083744	0.0483496			1.06122	0.0377004	0.244473	ns
P7C3	30.467	29.785	30.927		41.099	41.276	41.709		1.34897	1.3858	1.34863	1.36113	0.021363	0.0123339			1.06134	0.00961733	0.0660747	*
IBMX	28.76	28.662	27.574		40.54	40.721	38.742		1.4096	1.42073	1.40502	1.41178	0.00808086	0.00466549			1.10083	0.00363789	0.0306413	**
PluriSln 1	28.152	28.411	27.212		39.327	40.015	39.105		1.39695	1.40843	1.43705	1.41415	0.02065	0.0119223			1.10267	0.00929634	0.0185572	**
Cardiogenol C hydrochloride	28.402	28.924	26.722		41.184	39.364	40.038		1.45004	1.36095	1.49832	1.43643	0.0696883	0.0402346			1.12005	0.0313727	0.0407275	**
ISX 9	28.708	30.125	29.832		29.069	29.843	30.312		1.01257	0.990639	1.01609	1.00643	0.0137919	0.00796275			0.784763	0.00620892	0.00433775	***
KY 02111	29.2	29.798	28.342		39.143	39.609	40.259		1.34051	1.32925	1.42047	1.36341	0.0497349	0.0287145			1.06311	0.02239	0.100632	ns
CH 223191	28.853	29.982	30.711		40.632	41.439	41.478		1.40824	1.38213	1.35059	1.38032	0.0288679	0.0166669			1.0763	0.0129959	0.0364494	**
NVP DPP 728 dihydrochloride	29.191	29.117	30.371		39.854	41.153	39.818		1.36528	1.41337	1.31105	1.36323	0.0511875	0.0295531			1.06298	0.0230439	0.105888	ns
DAPT	22.895	22.456	22.408		43.532	43.279	42.008		1.90138	1.92728	1.87469	1.90111	0.0262972	0.0151827			1.48239	0.0118386	0.000110508	****
Amiodarone hydrochloride	27.859	26.633	27.831		31.786	39.558	41.342		1.14096	1.4853	1.48547	1.37058	0.198853	0.114808			1.0687	0.0895208	0.525521	ns
PD 98059	27.724	26.189	26.937		39.554	40.531	40.369		1.42671	1.54763	1.49864	1.491	0.0608261	0.0351179			1.1626	0.027383	0.0108758	**
PD 0325901	24.909	23.189	23.355		38.261	38.811	38.192		1.53603	1.67368	1.63528	1.615	0.0710315	0.04101			1.25929	0.0319774	0.00456642	***
SB 203580	32.484	30.324	29.959		39.488	40.746	40.757		1.21561	1.34369	1.36043	1.30658	0.0792188	0.045737			1.0188	0.0356632	0.673488	ns
IPA 3	28.076	27.517	27.304		38.442	39.917	38.269		1.36921	1.45063	1.40159	1.40714	0.0409924	0.023667			1.09721	0.0184542	0.0217857	**
LY 294002 hydrochloride	27.66	26.128	27.586		33.843	33.828	34.32		1.22354	1.2947	1.24411	1.25412	0.0366237	0.0211447			0.977891	0.0164875	0.432453	ns
Troglitazone	30.443	30.282	30.407		38.503	38.499	40.384		1.26476	1.27135	1.32812	1.28807	0.0348331	0.0201109			1.00437	0.0156814	0.868905	ns
Prostaglandin E2	31.79	31.913	33.859		37.136	39.96	39.321		1.16817	1.25215	1.16132	1.19388	0.0505841	0.0292048			0.930921	0.0227723	0.0830307	*
Retinoic acid	21.334	21.848	24.206		2.82	3.251	2.345		0.132183	0.148801	0.0968768	0.125954	0.0265166	0.0153094			0.0982118	0.0119374	1.33453e-05	****
AM 580	21.324	20.971	23.879		2.31	2.41	3.213		0.108329	0.114921	0.134553	0.119268	0.0136421	0.00787625			0.0929983	0.00614147	0.000140425	****
CD 437	13.25	13.711	11.26		5.71	7.612	6.879		0.430943	0.555175	0.610924	0.532347	0.092136	0.0531947			0.415095	0.0414783	0.00139564	***
BMS 453	28.253	26.709	28.242		36.078	34.627	37.471		1.27696	1.29645	1.32678	1.30007	0.0251062	0.014495			1.01372	0.0113024	0.578346	ns
EC 23	20.881	19.948	20.48		2.35	1.951	2.435		0.112543	0.0978043	0.118896	0.109748	0.0108203	0.00624708			0.0855753	0.00487113	0.000208901	****
Y-27632 dihydrochloride	25.408	23.218	24.362		38.835	38.287	37.14		1.52846	1.64902	1.52451	1.56733	0.0707771	0.0408632			1.22212	0.0318629	0.00724789	***
SR 3677 dihydrochloride	24.517	24.689	24.412		39.085	39.697	39.716		1.5942	1.60788	1.6269	1.60966	0.0164249	0.00948295			1.25513	0.00739428	0.00226775	***
GSK 429286	24.898	23.94	23.631		41.403	38.46	36.064		1.6629	1.60652	1.52613	1.59852	0.0687368	0.0396852			1.24644	0.0309444	0.00465047	***
SB 431542	30.38	28.67	29.12		43.08	42.682	41.252		1.41804	1.48873	1.41662	1.44113	0.0412314	0.023805			1.12372	0.0185618	0.00979722	***
A 83-01	37.284	37.599	38.188		42.973	42.909	43.087		1.15259	1.14123	1.12829	1.1407	0.0121582	0.00701953			0.889455	0.00547344	0.0220037	**
GW 788388	34.028	30.342	29.969		43.342	42.882	42.609		1.27372	1.41329	1.42177	1.36959	0.0831387	0.0480002			1.06793	0.0374279	0.205192	ns
GANT 61	25.986	26.377	27.874		30.73	36.841	36.379		1.18256	1.39671	1.30512	1.2948	0.107447	0.0620348			1.00961	0.0483714	0.86683	ns
ID 8	32.953	30.732	33.066		10.18	14.28	15.298		0.308925	0.464662	0.46265	0.412079	0.0893399	0.0515804			0.321317	0.0402196	0.00078765	****
8-Bromo-cAMP, sodium salt	27.94	28.482	27.643		42.281	38.829	41.612		1.51328	1.36328	1.50534	1.46063	0.0844011	0.048729			1.13892	0.0379962	0.047969	**
Kenpaullone	36.132	36.836	38.741		43.739	43.507	45.196		1.21053	1.1811	1.16662	1.18608	0.0223774	0.0129196			0.924844	0.010074	0.0398596	**
RG 108	29.754	28.773	28.064		40.454	39.725	39.955		1.35962	1.38063	1.42371	1.38799	0.0326737	0.0188642			1.08228	0.0147092	0.0300857	**
5-Azacytidine	27.741	26.904	26.108		29.345	30.342	26.354		1.05782	1.12779	1.00942	1.06501	0.0595093	0.0343577			0.830437	0.0267903	0.00879787	***
BIO	29.091	23.453	8.795		12.602	13.245	9.285		0.433192	0.564747	1.05571	0.684551	0.328097	0.189427			0.533775	0.147705	0.0850299	*
BIO-acetoxime	34.467	32.829	16.596		28.967	27.223	15.294		0.840427	0.829236	0.921547	0.863737	0.050377	0.0290852			0.673495	0.022679	0.000449846	****
CHIR 99021	40.013	43.078	41.011		38.252	35.216	32.605		0.955989	0.817494	0.795031	0.856171	0.0871716	0.0503285			0.667596	0.0392434	0.00527009	***
Sodium 4-Phenylbutyrate	29.391	31.151	29.213		40.939	39.209	40.536		1.39291	1.25868	1.3876	1.3464	0.076014	0.0438867			1.04985	0.0342205	0.289748	ns
Valproic acid, sodium salt	28.312	29.989	29.006		40.801	40.265	39.867		1.44112	1.34266	1.37444	1.38607	0.050251	0.0290124			1.08078	0.0226223	0.0543204	*
SAHA	1.65	0.53	0.53		0.029	0.01	0.01		0.0175758	0.0188679	0.0188679	0.0184372	0.000746033	0.000430722			0.0143763	0.000335854	0.000377147	****
BIX 01294	25.977	25.52	21.613		13.785	9.145	6.354		0.530662	0.358346	0.29399	0.394333	0.122371	0.0706509			0.307479	0.0550897	0.00302343	***
Doxycycline hyclate	33.642	33.947	33.034		21.977	26.673	23.291		0.653261	0.785725	0.705061	0.714682	0.066754	0.0385405			0.55727	0.0300517	0.000598179	****
Tranylcypromine hydrochloride	28.603	27.278	27.57		39.077	38.743	38.873		1.36619	1.4203	1.40997	1.39882	0.0287309	0.0165878			1.09072	0.0129342	0.0221076	**
Pifithrin-α hydrobromide	27.956	28.841	27.169		38.594	39.171	41.278		1.38053	1.35817	1.51931	1.41933	0.087296	0.0504004			1.10672	0.0392995	0.0953643	*
Pifithrin-μ	27.984	28.686	27.522		38.434	41.017	39.756		1.37343	1.42986	1.44452	1.41594	0.037535	0.0216708			1.10407	0.0168977	0.0157019	**
Cyclic Pifithrin-α hydrobromide	26.512	26.928	26.432		39.422	37.839	39.625		1.48695	1.40519	1.49913	1.46376	0.0510834	0.029493			1.14136	0.022997	0.00990418	***
PS 48	28.575	28.467	28.158		39.795	40.385	40.141		1.39265	1.41866	1.42556	1.41229	0.0173557	0.0100203			1.10123	0.00781331	0.021817	**
Ceramide	28.764	28.287	27.357		38.364	38.865	39.645		1.33375	1.37395	1.44917	1.38563	0.0585894	0.0338266			1.08043	0.0263761	0.0752102	*
Cyclosporin A	20.902	20.532	21.581		35.95	35.879	35.998		1.71993	1.74747	1.66804	1.71181	0.0403305	0.0232848			1.33478	0.0181562	0.00022712	****
Neurodazine	32.609	32.333	31.791		37.305	38.691	42.676		1.14401	1.19664	1.34239	1.22768	0.10277	0.059334			0.957279	0.0462654	0.463373	ns
IQ 1	23.645	22.498	23.644		35.441	34.116	37.751		1.49888	1.5164	1.59664	1.53731	0.0521266	0.0300953			1.19871	0.0234667	0.00320288	***
Thiazovivin	25.024	24.354	24.891		35.338	34.454	37.037		1.41216	1.41472	1.48797	1.43828	0.0430472	0.0248533			1.12149	0.0193793	0.0112005	**
RepSox	45.498	45.338	44.82		42.715	42.79	44.341		0.938832	0.9438	0.989313	0.957315	0.0278219	0.016063			0.746462	0.0125251	0.000822427	****
(±)-Bay K 8644	30.589	29.648	27.356		33.733	37.754	36.589		1.10278	1.27341	1.33751	1.2379	0.121327	0.0700481			0.965247	0.0546197	0.59853	ns
(R)-(+)-Bay K 8644	30.088	30.213	28.721		37.337	33.407	36.368		1.24093	1.10572	1.26625	1.2043	0.0863083	0.0498301			0.939046	0.0388548	0.256545	ns
L-Ascorbic acid	29.463	29.085	29.769		38.713	39.152	40.042		1.31395	1.34612	1.34509	1.33506	0.0182827	0.0105555			1.041	0.00823061	0.153896	ns
AP 24534	7.508	5.11	2.93		0.95	0.01	0.01		0.126532	0.00195695	0.00341297	0.0439672	0.0715067	0.0412844			0.0342832	0.0321913	6.99332e-05	****
endo-IWR 1	25.909	26.333	27.068		33.493	35.734	35.804		1.29272	1.357	1.32274	1.32415	0.0321671	0.0185717			1.0325	0.0144812	0.252603	ns
JK 184	24.341	24.672	24.375		0.5955	0.01	0.01		0.0244649	0.000405318	0.000410256	0.00842682	0.0138894	0.00801904			0.00657078	0.00625281	0.000108268	****
GANT 58	27.761	27.579	27.785		39.283	40.5	41.281		1.41504	1.46851	1.48573	1.45643	0.0368597	0.021281			1.13564	0.0165937	0.00624444	***
(±)-Blebbistatin	26.068	25.253	25.92		39.183	40.622	41.012		1.50311	1.6086	1.58225	1.56465	0.0549048	0.0316993			1.22003	0.0247174	0.00268643	***
XAV 939	27.314	26.995	26.565		30.974	33.31	33.698		1.134	1.23393	1.26851	1.21215	0.0698531	0.0403297			0.945166	0.0314469	0.225096	ns
Nicotinamide	29.101	30.382	28.396		37.65	40.968	41.985		1.29377	1.34843	1.47855	1.37358	0.0949251	0.054805			1.07105	0.042734	0.233737	ns
WIKI4	26.559	26.125	24.548		25.678	26.63	28.698		0.966829	1.01933	1.16906	1.05174	0.104937	0.0605854			0.820088	0.0472412	0.0472258	**

## Sheet: hiPSC1
hiPSC1	DAPI Experiment 1	DAPI Experiment 2	DAPI Experiment 3		MHC Experiment 1	MHC Experiment 2	MHC Experiment 3		MHC/DAPI Experiment 1	MHC/DAPI Experiment 2	MHC/DAPI Experiment 3	Average (MHC/DAPI) Experiment 1/3	Std Dev.	Std Error			Average MyHC/DAPI Relative to DMSO	Std error relative to DMSO	P value (t test to DMSO)	Significance to DMSO
DMSO	35.582	32.756	31.605		43.157	40.302	41.162		1.21289	1.23037	1.30239	1.24855	0.0474388	0.0273888			1	0.0219365	1	ns
Fluoxetine hydrochloride	31.571	33.159	33.198		41.665	41.628	41.085		1.31972	1.25541	1.23757	1.2709	0.0432112	0.024948			1.0179	0.0199816	0.579094	ns
Kartogenin	32.11	36.412	34.623		43.273	43.043	44.471		1.34765	1.18211	1.28444	1.2714	0.0835357	0.0482294			1.0183	0.0386283	0.706664	ns
IDE 1	31.583	33.69	33.559		43.022	42.055	44.223		1.36219	1.24829	1.31777	1.30942	0.0574051	0.0331429			1.04875	0.0265451	0.232201	ns
DMH-1	20.2	23.033	24.269		16.603	17.895	17.493		0.821931	0.776929	0.720796	0.773219	0.0506693	0.0292539			0.619294	0.0234303	0.000296429	****
Forskolin	26.039	27.658	27.731		42.06	43.652	43.009		1.61527	1.57828	1.55094	1.58149	0.0322872	0.018641			1.26667	0.0149302	0.00101837	***
AICAR	31.386	33.478	33.219		41.085	42.255	42.952		1.30902	1.26217	1.29299	1.28806	0.0238116	0.0137476			1.03165	0.0110109	0.289118	ns
Metformin hydrochloride	31.39	33.497	32.761		42.025	42.464	42.74		1.3388	1.2677	1.3046	1.3037	0.0355618	0.0205316			1.04417	0.0164444	0.187983	ns
Dorsomorphin dihydrochloride	19.728	20.874	20.911		28.32	23.88	28.76		1.43552	1.14401	1.37535	1.31829	0.153906	0.0888579			1.05586	0.0711689	0.520425	ns
A 769662	31.701	33.663	33.433		42.069	42.398	43.634		1.32706	1.25948	1.30512	1.29722	0.0344716	0.0199022			1.03898	0.0159403	0.230402	ns
1-EBIO	34.648	34.468	33.84		43.21	42.944	43.078		1.24711	1.24591	1.27299	1.25534	0.0152995	0.00883318			1.00544	0.00707476	0.832073	ns
Zebularine	33.503	33.715	33.264		43.742	42.709	41.609		1.30561	1.26677	1.25087	1.27442	0.028162	0.0162594			1.02072	0.0130226	0.471899	ns
Thioridazine hydrochloride	30.704	30.485	30.166		42.372	44.016	43.216		1.38002	1.44386	1.43261	1.41883	0.0340788	0.0196754			1.13638	0.0157586	0.00931866	***
WHI-P 154	27.339	27.54	28.228		43.66	43.663	44.976		1.59699	1.58544	1.59331	1.59191	0.00589912	0.00340586			1.27501	0.00272786	0.00570089	***
PD 173074	13.528	14.744	13.622		15.47	30.915	16.65		1.14355	2.09679	1.22229	1.48754	0.529086	0.305468			1.19142	0.244659	0.516276	ns
Dexamethasone	28.705	29.919	30.191		45.291	46.286	44.658		1.57781	1.54704	1.47918	1.53468	0.0504624	0.0291345			1.22917	0.0233347	0.00204795	***
SP 600125	30.745	31.296	29.74		43.874	43.446	42.533		1.42703	1.38823	1.43016	1.41514	0.0233582	0.0134859			1.13343	0.0108012	0.0130161	**
P7C3	31.567	31.844	30.299		44.085	44.011	43.572		1.39655	1.38208	1.43807	1.40557	0.029061	0.0167784			1.12576	0.0134383	0.0129134	**
IBMX	31.391	30.419	30.218		44.407	43.165	42.866		1.41464	1.41901	1.41856	1.4174	0.00240413	0.00138803			1.13524	0.00111171	0.0250655	**
PluriSln 1	30.179	30.277	28.585		43.825	45.799	43.353		1.45217	1.51267	1.51663	1.49382	0.0361284	0.0208587			1.19645	0.0167064	0.00264683	***
Cardiogenol C hydrochloride	31.453	32.579	31.755		43.867	43.966	44.196		1.39468	1.34952	1.39178	1.37866	0.0252793	0.014595			1.10421	0.0116896	0.0239391	**
ISX 9	28.162	29.4	27.304		38.454	39.863	36.686		1.36546	1.35588	1.34361	1.35498	0.0109499	0.00632194			1.08525	0.00506343	0.0538414	*
KY 02111	29.273	31.015	31.295		42.569	42.136	41.375		1.45421	1.35857	1.3221	1.37829	0.0682278	0.0393913			1.10391	0.0315497	0.0609179	*
CH 223191	28.385	28.879	29.049		42.236	42.866	44.079		1.48797	1.48433	1.5174	1.49657	0.0181345	0.01047			1.19865	0.00838572	0.00606059	***
NVP DPP 728 dihydrochloride	29.226	29.697	30.071		42.288	43.707	42.533		1.44693	1.47176	1.41442	1.44437	0.0287583	0.0166036			1.15684	0.0132983	0.00666151	***
DAPT	18.013	21.34	21.85		43.804	45.842	45.001		2.4318	2.14817	2.05954	2.21317	0.194454	0.112268			1.77259	0.0899189	0.00994599	***
Amiodarone hydrochloride	28.934	29.86	29.26		43.937	43.945	44.566		1.51852	1.4717	1.5231	1.50444	0.0284475	0.0164242			1.20495	0.0131546	0.00293339	***
PD 98059	28.126	29.222	29.957		43.162	43.552	44.305		1.53459	1.49038	1.47895	1.50131	0.0293858	0.0169659			1.20244	0.0135885	0.00291407	***
PD 0325901	18.059	18.863	18.872		39.148	38.294	38.385		2.16778	2.03011	2.03397	2.07729	0.0783959	0.0452619			1.66376	0.0362516	0.000332175	****
SB 203580	31.098	30.078	30.409		44.267	43.451	44.687		1.42347	1.44461	1.46953	1.44587	0.023058	0.0133125			1.15804	0.0106624	0.00831076	***
IPA 3	32.479	32.758	31.847		43.653	44.28	44.353		1.34404	1.35173	1.39269	1.36282	0.026153	0.0150995			1.09152	0.0120936	0.0332843	**
LY 294002 hydrochloride	32.742	32.863	30.052		39.252	41.056	36.224		1.19883	1.24931	1.20538	1.21784	0.0274502	0.0158484			0.975402	0.0126934	0.399198	ns
Troglitazone	32.356	31.956	32.081		43.185	43.515	47.412		1.33468	1.36172	1.47788	1.39143	0.0760837	0.0439269			1.11444	0.0351824	0.0619572	*
Prostaglandin E2	31.133	31.967	31.743		42.442	43.225	43.206		1.36325	1.35218	1.36112	1.35885	0.00587525	0.00339208			1.08834	0.00271682	0.0544782	*
Retinoic acid	22.025	24.182	22.084		6.77	5.325	7.35		0.307378	0.220205	0.33282	0.286801	0.0590601	0.0340984			0.229708	0.0273104	3.62976e-05	****
AM 580	21.896	24.541	21.753		6.03	4.35	6.4		0.275393	0.177254	0.294212	0.248953	0.0628019	0.0362587			0.199394	0.0290407	4.45305e-05	****
CD 437	15.006	16.112	15.329		8.88	7.356	8.52		0.591763	0.456554	0.555809	0.534709	0.0700307	0.0404322			0.428264	0.0323834	0.00028336	****
BMS 453	27.983	28.263	28.029		36.164	36.298	36.111		1.29236	1.28429	1.28834	1.28833	0.00403108	0.00232734			1.03186	0.00186404	0.2831	ns
EC 23	22.971	23.846	23.167		6.36	4.357	4.002		0.276871	0.182714	0.172746	0.210777	0.0574556	0.033172			0.168817	0.0265685	2.34699e-05	****
Y-27632 dihydrochloride	27.339	27.627	26.222		42.288	41.911	41.207		1.5468	1.51703	1.57147	1.5451	0.027258	0.0157374			1.23752	0.0126046	0.00198231	***
SR 3677 dihydrochloride	26.284	27.521	26.161		45.568	45.021	45.151		1.73368	1.63588	1.72589	1.69848	0.0543563	0.0313826			1.36036	0.0251353	0.000458475	****
GSK 429286	25.157	25.265	24.525		44.029	44.315	43.933		1.75017	1.75401	1.79136	1.76518	0.0227522	0.013136			1.41378	0.010521	0.00056593	****
SB 431542	28.121	30.066	30.223		44.583	45.039	47.54		1.5854	1.498	1.57297	1.55213	0.0472804	0.0272974			1.24314	0.0218633	0.00142225	***
A 83-01	33.137	31.335	30.899		41.959	41.678	41.446		1.26623	1.33008	1.34134	1.31255	0.0405074	0.023387			1.05126	0.0187313	0.151966	ns
GW 788388	28.41	29.294	29.375		42.438	43.681	43.815		1.49377	1.49112	1.49157	1.49216	0.00141538	0.00081717			1.19511	0.000654495	0.0123483	**
GANT 61	28.641	30.011	28.45		45.441	46.748	43.772		1.58657	1.5577	1.53856	1.56094	0.0241705	0.0139548			1.2502	0.0111768	0.00211081	***
ID 8	40.842	41.549	40.398		12.03	10.145	13.69		0.29455	0.24417	0.338878	0.292532	0.0473865	0.0273586			0.234298	0.0219123	1.59572e-05	****
8-Bromo-cAMP, sodium salt	31.712	33.278	31.738		42.667	45.431	42.902		1.34545	1.3652	1.35175	1.35413	0.0100845	0.0058223			1.08457	0.00466326	0.0555741	*
Kenpaullone	27.732	29.775	28.461		40.886	40.888	41.194		1.47433	1.37323	1.44738	1.43165	0.0523516	0.0302252			1.14665	0.0242083	0.0111572	**
RG 108	32.279	32.576	31.484		45.465	43.499	44.495		1.4085	1.33531	1.41326	1.38569	0.0436957	0.0252277			1.10984	0.0202056	0.0213999	**
5-Azacytidine	27.542	27.339	27.391		30.648	28.358	28.215		1.11277	1.03727	1.03008	1.06004	0.045807	0.0264467			0.84902	0.021182	0.00777946	***
BIO	23.056	23.44	11.361		17.33	15.678	6.62		0.751648	0.668857	0.582695	0.667733	0.0844821	0.0487758			0.534807	0.039066	0.00154215	***
BIO-acetoxime	31.657	33.468	31.266		41.45	43.409	39.502		1.30935	1.29703	1.26342	1.28993	0.0237736	0.0137257			1.03314	0.0109933	0.271176	ns
CHIR 99021	43.405	46.626	46.414		45.971	46.703	46.502		1.05912	1.00165	1.0019	1.02089	0.0331077	0.0191148			0.81766	0.0153096	0.00360708	***
Sodium 4-Phenylbutyrate	31.921	31.517	31.235		42.753	43.697	43.276		1.33934	1.38646	1.3855	1.37043	0.0269318	0.0155491			1.09762	0.0124537	0.0276828	**
Valproic acid, sodium salt	31.058	30.437	31.25		43.628	43.732	43.005		1.40473	1.4368	1.37616	1.4059	0.0303389	0.0175162			1.12602	0.0140292	0.0125165	**
SAHA	7.387	7.866	7.402		0.1	0.234	0.1		0.0135373	0.0297483	0.0135099	0.0189318	0.00936735	0.00540824			0.0151631	0.00433162	0.000317444	****
BIX 01294	24.996	28.34	26.799		43.14	43.015	41.96		1.72588	1.51782	1.56573	1.60314	0.108957	0.0629064			1.284	0.0503836	0.0176376	**
Doxycycline hyclate	26.119	28.482	25.97		3.88	4.12	2.57		0.148551	0.144653	0.0989603	0.130721	0.0275748	0.0159203			0.104699	0.012751	2.85521e-05	****
Tranylcypromine hydrochloride	34.204	32.066	32.781		44.246	42.787	43.855		1.29359	1.33434	1.33782	1.32192	0.0245921	0.0141983			1.05876	0.0113718	0.0977041	*
Pifithrin-α hydrobromide	32.676	33.53	31.181		44.046	44.068	42.026		1.34796	1.31429	1.34781	1.33669	0.0193986	0.0111998			1.07059	0.00897026	0.0685	*
Pifithrin-μ	33.007	34.027	34.544		42.91	44.352	43.308		1.30003	1.30344	1.25371	1.28572	0.0277801	0.0160389			1.02977	0.012846	0.320669	ns
Cyclic Pifithrin-α hydrobromide	29.777	30.19	30.623		41.905	44.161	43.762		1.40729	1.46277	1.42906	1.43304	0.0279512	0.0161376			1.14776	0.0129251	0.00820766	***
PS 48	31.528	31.48	31.705		43.189	43.346	42.443		1.36986	1.37694	1.33868	1.36183	0.0203526	0.0117506			1.09073	0.00941138	0.0380765	**
Ceramide	32.096	32.488	31.416		44.27	43.403	41.203		1.3793	1.33597	1.31153	1.34227	0.0343211	0.0198153			1.07506	0.0158707	0.0557581	*
Cyclosporin A	26.112	26.12	25.147		30.325	31.253	31.26		1.16134	1.19652	1.24309	1.20032	0.0410059	0.0236748			0.961369	0.0189618	0.254975	ns
Neurodazine	31.659	30.154	29.788		44.573	43.689	41.751		1.40791	1.44886	1.4016	1.41946	0.0256587	0.0148141			1.13689	0.011865	0.0111201	**
IQ 1	29.039	27.99	26.709		42.431	42.36	40.012		1.46117	1.5134	1.49807	1.49088	0.0268447	0.0154988			1.19409	0.0124135	0.00377348	***
Thiazovivin	27.186	27.644	26.842		42.052	42.086	41.704		1.54683	1.52243	1.55368	1.54098	0.0164279	0.00948465			1.23422	0.00759654	0.00453106	***
RepSox	42.52	44.969	43.96		45.671	44.209	43.758		1.07411	0.983099	0.995405	1.01754	0.0493754	0.0285069			0.814976	0.022832	0.00429743	***
(±)-Bay K 8644	32.07	33.166	31.606		35.525	37.283	38.794		1.10773	1.12413	1.22743	1.1531	0.0648902	0.0374644			0.92355	0.0300063	0.115264	ns
(R)-(+)-Bay K 8644	33.358	32.885	32.1		42.34	39.224	41.195		1.26926	1.19276	1.28333	1.24845	0.0487392	0.0281396			0.999923	0.0225378	0.99815	ns
L-Ascorbic acid	32.314	33.878	30.636		40.92	43.307	41.283		1.26632	1.27832	1.34753	1.29739	0.0438344	0.0253078			1.03912	0.0202698	0.260829	ns
AP 24534	2.115	2.396	2.07		0.01	0.02	0.01		0.00472813	0.00834725	0.00483092	0.00596877	0.00206047	0.00118961			0.00478056	0.000952794	0.000474944	****
endo-IWR 1	29.246	31.311	31.164		36.898	39.648	39.67		1.26164	1.26626	1.27294	1.26695	0.00568139	0.00328015			1.01474	0.00262717	0.57171	ns
JK 184	35.54	37.718	33.436		1.5	0.915	0.015		0.042206	0.024259	0.000448618	0.0223045	0.0209472	0.0120939			0.0178644	0.00968633	6.47599e-05	****
GANT 58	29.94	31.066	30.564		41.967	43.157	41.143		1.4017	1.3892	1.34613	1.37901	0.0291569	0.0168337			1.10449	0.0134826	0.0221797	**
(±)-Blebbistatin	27.844	30.547	29.485		43.766	45.008	45.17		1.57183	1.4734	1.53197	1.52573	0.0495088	0.0285839			1.222	0.0228937	0.00220498	***
XAV 939	29.547	33.378	30.863		37.372	40.406	36.66		1.26483	1.21056	1.18783	1.22107	0.0395635	0.022842			0.977994	0.0182948	0.485332	ns
Nicotinamide	32.795	33.351	32.985		41.11	42.332	42.557		1.25354	1.26929	1.29019	1.27101	0.0183844	0.0106142			1.01799	0.00850125	0.508141	ns
WIKI4	28.539	28.856	26.115		19.58	27.385	30.181		0.686079	0.949023	1.1557	0.930266	0.23537	0.135891			0.745078	0.108839	0.139017	ns

## Sheet: hiPSC2
hiPSC1	DAPI Experiment 1	DAPI Experiment 2	DAPI Experiment 3		MHC Experiment 1	MHC Experiment 2	MHC Experiment 3		MHC/DAPI Experiment 1	MHC/DAPI Experiment 2	MHC/DAPI Experiment 3	Average (MHC/DAPI) Experiment 1/3	Std Dev.	Std Error			Average MyHC/DAPI Relative to DMSO	Std error relative to DMSO	P value (t test to DMSO)	Significance to DMSO
DMSO	36.46	38.253	36.359		44.673	44.165	43.903		1.22526	1.15455	1.20749	1.19577	0.0367836	0.021237			1	0.0189688	1	ns
Fluoxetine hydrochloride	33.526	35.974	36.242		42.62	46.212	44.541		1.27125	1.28459	1.22899	1.26161	0.0290295	0.0167602			1.05507	0.0149701	0.0751163	*
Kartogenin	34.101	36.659	35.34		46.441	44.542	45.149		1.36187	1.21504	1.27756	1.28482	0.0736839	0.0425414			1.07448	0.0379978	0.15971	ns
IDE 1	34.184	36.548	34.687		43.037	44.547	44.417		1.25898	1.21886	1.28051	1.25278	0.0312865	0.0180633			1.04768	0.016134	0.112099	ns
DMH-1	22.334	21.193	21.265		26.456	28.562	32.163		1.18456	1.34771	1.51249	1.34825	0.163962	0.0946638			1.12752	0.0845532	0.2454	ns
Forskolin	30.338	31.814	30.936		46.023	45.377	43.394		1.51701	1.42632	1.4027	1.44868	0.0603432	0.0348392			1.21151	0.0311182	0.00632133	***
AICAR	33.809	36.031	35.092		42.903	44.127	45.659		1.26898	1.2247	1.30112	1.26493	0.0383742	0.0221553			1.05784	0.019789	0.0874009	*
Metformin hydrochloride	34.095	35.964	36.056		43.144	44.491	44.54		1.26541	1.2371	1.2353	1.24593	0.0168861	0.00974917			1.04196	0.00870791	0.127233	ns
Dorsomorphin dihydrochloride	22.372	25.265	24.086		30.928	38.216	35.564		1.38244	1.51261	1.47654	1.4572	0.0672038	0.0388001			1.21863	0.0346561	0.00881837	***
A 769662	33.619	35.507	35.043		44.58	46.252	44.915		1.32604	1.30262	1.28171	1.30345	0.0221743	0.0128023			1.09006	0.011435	0.0186829	**
1-EBIO	32.002	36.065	35.061		44.107	45.542	44.634		1.37826	1.26278	1.27304	1.30469	0.0639173	0.0369027			1.09109	0.0329613	0.0783014	*
Zebularine	35.975	36.883	36.245		43.319	45.367	43.858		1.20414	1.23002	1.21004	1.21474	0.0135648	0.00783164			1.01586	0.00699518	0.473608	ns
Thioridazine hydrochloride	32.996	33.475	35.407		44.19	44.679	44.036		1.33925	1.3347	1.24371	1.30589	0.0538956	0.0311166			1.09209	0.0277932	0.0502303	*
WHI-P 154	32.446	30.347	30.349		45.029	43.28	44.412		1.38781	1.42617	1.46338	1.42579	0.0377827	0.0218138			1.19236	0.019484	0.00164914	***
PD 173074	17.405	16.018	18.631		9.29	12.25	13.534		0.533755	0.764765	0.726424	0.674981	0.123799	0.0714753			0.564476	0.0638414	0.0127336	**
Dexamethasone	31.36	29.352	29.307		46.258	48.237	46.598		1.47506	1.6434	1.59	1.56949	0.0860206	0.049664			1.31254	0.0443596	0.00854866	***
SP 600125	34.062	35.261	33.73		45.232	44.393	43.993		1.32793	1.25898	1.30427	1.29706	0.0350348	0.0202273			1.08471	0.018067	0.0260615	**
P7C3	36.685	35.576	35.883		44.981	43.588	44.849		1.22614	1.22521	1.24987	1.23374	0.0139756	0.0080688			1.03176	0.00720701	0.208378	ns
IBMX	35.533	34.537	33.623		44.807	43.733	45.544		1.261	1.26627	1.35455	1.29394	0.0525576	0.0303441			1.0821	0.0271032	0.0639053	*
PluriSln 1	35.034	35.236	32.209		45.936	44.241	44.43		1.31118	1.25556	1.37943	1.31539	0.0620399	0.0358188			1.10004	0.0319931	0.0580504	*
Cardiogenol C hydrochloride	36.32	36.139	34.681		45.039	45.217	44.562		1.24006	1.2512	1.28491	1.25872	0.0233532	0.013483			1.05265	0.0120429	0.0778899	*
ISX 9	32.012	33.022	32.784		39.345	41.782	37.978		1.22907	1.26528	1.15843	1.21759	0.0543402	0.0313733			1.01825	0.0280225	0.599374	ns
KY 02111	34.091	34.192	32.848		42.597	43.355	42.019		1.24951	1.26799	1.2792	1.26556	0.0149908	0.00865495			1.05837	0.00773056	0.0654927	*
CH 223191	34.987	33.745	32.8		44.596	45.789	44.409		1.27464	1.35691	1.35393	1.3285	0.0466608	0.0269396			1.111	0.0240623	0.0198874	**
NVP DPP 728 dihydrochloride	34.764	35.757	33.49		44.152	46.8	45.187		1.27005	1.30883	1.34927	1.30938	0.0396123	0.0228702			1.09502	0.0204275	0.0221629	**
DAPT	22.22	20.821	21.427		48.932	47.936	45.868		2.20216	2.30229	2.14066	2.21504	0.0815796	0.0471			1.8524	0.0420695	0.000451064	****
Amiodarone hydrochloride	35.238	34.627	33.877		45.865	46.839	44.24		1.30158	1.35267	1.3059	1.32005	0.0283343	0.0163588			1.10394	0.0146116	0.0113353	**
PD 98059	35.119	35.078	34.432		44.34	43.856	42.736		1.26256	1.25024	1.24117	1.25133	0.0107378	0.00619947			1.04646	0.00553733	0.110609	ns
PD 0325901	24.368	25.444	23.878		37.68	38.175	39.752		1.54629	1.50035	1.6648	1.57048	0.084848	0.048987			1.31337	0.0437549	0.00806701	***
SB 203580	34.574	35.948	35.186		43.234	43.486	45.661		1.25048	1.20969	1.2977	1.25262	0.0440452	0.0254295			1.04755	0.0227135	0.163541	ns
IPA 3	38.196	36.528	36.41		45.303	45.163	43.478		1.18607	1.23639	1.19412	1.20553	0.0270328	0.0156074			1.00816	0.0139404	0.731445	ns
LY 294002 hydrochloride	33.232	34.156	35.126		40.761	41.467	40.905		1.22656	1.21405	1.16452	1.20171	0.0328071	0.0189412			1.00497	0.0169182	0.844882	ns
Troglitazone	37.719	37.7	36.875		44.013	46.613	44.147		1.16687	1.23642	1.19721	1.20016	0.034871	0.0201328			1.00368	0.0179825	0.887825	ns
Prostaglandin E2	36.148	36.629	36.393		44.776	43.904	45.086		1.23869	1.19861	1.23886	1.22539	0.0231877	0.0133874			1.02477	0.0119576	0.314499	ns
Retinoic acid	32.844	32.974	32.681		1.035	2.467	2.362		0.0315126	0.0748165	0.0722744	0.0595345	0.0243009	0.0140302			0.0497878	0.0125317	6.56188e-06	****
AM 580	31.848	34.506	33.137		0.293	0.435	0.725		0.00919995	0.0126065	0.0218789	0.0145618	0.00656171	0.00378841			0.0121778	0.00338378	0.000218287	****
CD 437	22.868	23.477	23.263		9.237	10.745	14.232		0.403927	0.457682	0.611787	0.491132	0.107892	0.0622913			0.410726	0.0556383	0.00401186	***
BMS 453	32.527	33.899	34.377		39.88	40.386	41.762		1.22606	1.19136	1.21482	1.21075	0.0177033	0.010221			1.01253	0.00912935	0.571883	ns
EC 23	35.508	35.609	35.65		1.256	0.976	0.756		0.0353723	0.0274088	0.0212062	0.0279958	0.00710129	0.00409993			0.0234124	0.00366204	0.000209393	****
Y-27632 dihydrochloride	32.477	33.14	32.645		45.597	45.246	45.078		1.40398	1.3653	1.38085	1.38338	0.0194627	0.0112368			1.1569	0.0100367	0.0041777	***
SR 3677 dihydrochloride	31.158	31.029	30.671		47.668	44.893	46.192		1.52988	1.44681	1.50605	1.49425	0.0427753	0.0246963			1.24961	0.0220586	0.000873126	****
GSK 429286	27.649	28.9	27.781		44.381	46.21	45.248		1.60516	1.59896	1.62874	1.61095	0.0157117	0.00907118			1.34721	0.00810233	0.00067905	****
SB 431542	33.212	34.148	33.175		45.756	47.712	45.623		1.37769	1.39721	1.37522	1.38338	0.0120457	0.00695458			1.1569	0.0062118	0.00755615	***
A 83-01	38.281	38.902	38.565		43.461	45.391	45		1.13532	1.1668	1.16686	1.15633	0.0181965	0.0105058			0.967018	0.0093837	0.196962	ns
GW 788388	33.733	32.011	34.459		47.97	43.254	43.696		1.42205	1.35122	1.26806	1.34711	0.0770783	0.0445012			1.12657	0.0397482	0.0579602	*
GANT 61	34.807	35.423	34.448		47.578	44.989	47.238		1.36691	1.27005	1.37128	1.33608	0.0572261	0.0330395			1.11734	0.0295107	0.0303885	**
ID 8	45.644	44.83	44.337		13.218	12.928	11.938		0.289589	0.288378	0.269256	0.282408	0.0114059	0.00658519			0.236173	0.00588186	0.000188347	****
8-Bromo-cAMP, sodium salt	36.7	36.097	36.614		43.942	45.499	46.971		1.19733	1.26046	1.28287	1.24689	0.0443568	0.0256094			1.04275	0.0228742	0.201587	ns
Kenpaullone	40.342	37.547	39.608		42.15	41.723	42.298		1.04482	1.11122	1.06792	1.07465	0.0337104	0.0194627			0.898713	0.017384	0.0138655	**
RG 108	36.39	37.103	35.439		45.877	45.79	43.891		1.2607	1.23413	1.23849	1.24444	0.0142497	0.00822706			1.04071	0.00734837	0.136454	ns
5-Azacytidine	31.962	31.945	31.206		43.077	42.715	42.493		1.34776	1.33714	1.36169	1.34886	0.012313	0.00710894			1.12803	0.00634967	0.0119726	**
BIO	11.448	17.304	15.719		6.239	7.215	7.775		0.544986	0.416956	0.494624	0.485522	0.0644987	0.0372384			0.406034	0.0332611	0.000342842	****
BIO-acetoxime	20.351	34.166	25.312		12.768	39.29	24.273		0.627389	1.14997	0.958952	0.912105	0.264423	0.152665			0.762779	0.136359	0.202343	ns
CHIR 99021	48.486	49.968	47.391		43.056	41.783	41.598		0.888009	0.836195	0.877762	0.867322	0.0274391	0.015842			0.725327	0.01415	0.000379579	****
Sodium 4-Phenylbutyrate	35.86	36.48	35.263		44.35	43.134	43.143		1.23675	1.1824	1.22346	1.21421	0.0283342	0.0163588			1.01542	0.0146116	0.531636	ns
Valproic acid, sodium salt	36.35	36.536	35.449		43.971	42.543	42.543		1.20966	1.16441	1.20012	1.1914	0.0238494	0.0137694			0.996345	0.0122988	0.872628	ns
SAHA	8.34	12.315	10.536		0.01	0.01	0.01		0.00119904	0.000812018	0.000949127	0.000986728	0.000196232	0.000113295			0.000825185	0.000101194	0.000315683	****
BIX 01294	32.864	33.591	32.028		39.412	40.264	39.189		1.19925	1.19865	1.22359	1.20716	0.0142265	0.00821368			1.00953	0.00733642	0.656178	ns
Doxycycline hyclate	37.897	39.102	39.465		5.672	5.231	6.235		0.149669	0.133778	0.157988	0.147145	0.0123006	0.00710177			0.123055	0.00634326	0.000114436	****
Tranylcypromine hydrochloride	37.112	36.616	37.792		44.432	45.354	43.18		1.19724	1.23864	1.14257	1.19282	0.0481871	0.0278208			0.997533	0.0248494	0.937164	ns
Pifithrin-α hydrobromide	36.797	35.565	36.095		45.753	43.728	43.752		1.24339	1.22952	1.21213	1.22835	0.0156604	0.00904156			1.02725	0.00807587	0.262234	ns
Pifithrin-μ	36.187	36.271	36.123		43.468	45.715	42.217		1.2012	1.26037	1.1687	1.21009	0.0464778	0.026834			1.01198	0.023968	0.698029	ns
Cyclic Pifithrin-α hydrobromide	35.646	35.683	34.303		43.425	42.768	42.268		1.21823	1.19855	1.2322	1.21633	0.0169013	0.00975797			1.01719	0.00871577	0.44777	ns
PS 48	34.451	35.5	35.014		43.433	42.266	42.12		1.26072	1.19059	1.20295	1.21809	0.0374341	0.0216126			1.01867	0.0193042	0.50223	ns
Ceramide	35.582	34.864	34.442		43.405	42.117	43.003		1.21986	1.20804	1.24856	1.22549	0.0208408	0.0120324			1.02485	0.0107473	0.306323	ns
Cyclosporin A	28.427	28.011	28.802		37.752	36.301	39.053		1.32803	1.29596	1.35591	1.32663	0.0300033	0.0173224			1.10944	0.0154723	0.0097086	***
Neurodazine	36.421	35.931	35.82		44.414	44.744	44.64		1.21946	1.24528	1.24623	1.23699	0.0151873	0.00876838			1.03447	0.00783187	0.182185	ns
IQ 1	31.702	29.539	30.628		42.212	36.505	39.536		1.33152	1.23582	1.29084	1.28606	0.0480293	0.0277297			1.07552	0.024768	0.0650966	*
Thiazovivin	32.462	32.003	31.294		45.661	43.437	43.439		1.4066	1.35728	1.38809	1.38399	0.0249145	0.0143844			1.15741	0.012848	0.00298784	***
RepSox	46.584	48.802	46.919		44.019	47.304	44.708		0.944938	0.969305	0.952876	0.955706	0.0124273	0.00717488			0.799242	0.00640857	0.00406177	***
(±)-Bay K 8644	37.187	37.882	36.241		41.76	40.516	39.487		1.12297	1.06953	1.08957	1.09402	0.026998	0.0155873			0.914915	0.0139225	0.0212673	**
(R)-(+)-Bay K 8644	37.138	37.39	36.747		42.05	40.584	38.979		1.13226	1.08542	1.06074	1.09281	0.0363293	0.0209747			0.913899	0.0187345	0.0260781	**
L-Ascorbic acid	37.36	38.334	36.898		47.142	43.463	43.538		1.26183	1.1338	1.17996	1.19186	0.0648416	0.0374363			0.996735	0.0334379	0.933158	ns
AP 24534	2.269	3.131	5.61		0.01	0.01	0.01		0.00440723	0.00319387	0.00178253	0.00312788	0.00131359	0.000758403			0.00261579	0.000677401	0.000311919	****
endo-IWR 1	33.488	33.735	33.37		38.386	35.995	23.254		1.14626	1.06699	0.696853	0.970036	0.23988	0.138495			0.811225	0.123703	0.242946	ns
JK 184	41.264	42.682	41.285		0.01	0.01	0.01		0.000242342	0.000234291	0.000242219	0.000239617	4.61318e-06	2.66342e-06			0.000200388	2.37896e-06	0.0003154	****
GANT 58	34.97	36.304	34.428		43.192	42.17	41.803		1.23512	1.16158	1.21422	1.20364	0.037892	0.0218769			1.00658	0.0195404	0.809029	ns
(±)-Blebbistatin	33.41	35.382	35.435		46	43.471	43.428		1.37683	1.22862	1.22557	1.27701	0.0864658	0.049921			1.06794	0.0445892	0.240814	ns
XAV 939	35.843	36.373	37.342		33.872	35.071	35.64		0.94501	0.964204	0.954421	0.954545	0.00959762	0.00554119			0.798271	0.00494936	0.0051353	***
Nicotinamide	36.756	38.688	37.425		46.101	41.811	41.281		1.25424	1.08072	1.10303	1.146	0.0944037	0.054504			0.958381	0.0486827	0.466199	ns
WIKI4	34.925	34.447	33.007		32.796	32.97	33.195		0.939041	0.957123	1.0057	0.967286	0.0344703	0.0199014			0.808926	0.0177758	0.00144728	***

## Sheet: Overall 
Tocriscreen Stem Cell Toolbox compounds tested during myogenic terminal differentiation of PS cell lines. Data show ratio of MyHC area to DAPI area. Red and green numbers indicate compounds showing detrimental and beneficial effects, respectively, relative to DMSO with at least *** singnificance. *p<0.05 **p<0.01 ***p<0.001. N=3
	hESC-1		hiPSC-1		hiPSC-2
Fluoxetine hydrochloride	0.934121	ns	1.0179	ns	1.05507	*
Kartogenin	1.07056	*	1.0183	ns	1.07448	ns
IDE 1	1.08041	**	1.04875	ns	1.04768	ns
DMH-1	1.21112	**	0.619294	****	1.12752	ns
Forskolin	1.13581	***	1.26667	***	1.21151	***
AICAR	1.05939	ns	1.03165	ns	1.05784	*
Metformin hydrochloride	1.09414	**	1.04417	ns	1.04196	ns
Dorsomorphin dihydrochloride	1.26721	**	1.05586	ns	1.21863	***
A 769662	1.08717	**	1.03898	ns	1.09006	**
1-EBIO	1.05574	ns	1.00544	ns	1.09109	*
Zebularine	1.03374	ns	1.02072	ns	1.01586	ns
Thioridazine hydrochloride	0.967945	ns	1.13638	**	1.09209	*
WHI-P 154	1.14253	**	1.27501	**	1.19236	***
PD 173074	0.385497	***	1.19142	ns	0.564476	**
Dexamethasone	1.1563	***	1.22917	***	1.31254	***
SP 600125	1.06122	ns	1.13343	**	1.08471	**
P7C3	1.06134	*	1.12576	**	1.03176	ns
IBMX	1.10083	**	1.13524	*	1.0821	*
PluriSln 1	1.10267	**	1.19645	***	1.10004	*
Cardiogenol C hydrochloride	1.12005	**	1.10421	*	1.05265	*
ISX 9	0.784763	***	1.08525	ns	1.01825	ns
KY 02111	1.06311	ns	1.10391	ns	1.05837	*
CH 223191	1.0763	**	1.19865	**	1.111	**
NVP DPP 728 dihydrochloride	1.06298	ns	1.15684	**	1.09502	**
DAPT	1.48239	****	1.77259	***	1.8524	****
Amiodarone hydrochloride	1.0687	ns	1.20495	**	1.10394	**
PD 98059	1.1626	**	1.20244	**	1.04646	ns
PD 0325901	1.25929	***	1.66376	****	1.31337	***
SB 203580	1.0188	ns	1.15804	**	1.04755	ns
IPA 3	1.09721	**	1.09152	ns	1.00816	ns
LY 294002 hydrochloride	0.977891	ns	0.975402	ns	1.00497	ns
Troglitazone	1.00437	ns	1.11444	ns	1.00368	ns
Prostaglandin E2	0.930921	*	1.08834	ns	1.02477	ns
Retinoic acid	0.0982118	ns	0.229708	****	0.0497878	****
AM 580	0.0929983	****	0.199394	****	0.0121778	****
CD 437	0.415095	***	0.428264	****	0.410726	***
BMS 453	1.01372	ns	1.03186	ns	1.01253	ns
EC 23	0.0855753	****	0.168817	****	0.0234124	****
Y-27632 dihydrochloride	1.22212	***	1.23752	***	1.1569	***
SR 3677 dihydrochloride	1.25513	***	1.36036	****	1.24961	****
GSK 429286	1.24644	***	1.41378	***	1.34721	****
SB 431542	1.12372	***	1.24314	***	1.1569	***
A 83-01	0.889455	**	1.05126	ns	0.967018	ns
GW 788388	1.06793	ns	1.19511	**	1.12657	*
GANT 61	1.00961	ns	1.2502	***	1.11734	**
ID 8	0.321317	****	0.234298	****	0.236173	****
8-Bromo-cAMP, sodium salt	1.13892	**	1.08457	ns	1.04275	ns
Kenpaullone	0.924844	**	1.14665	**	0.898713	**
RG 108	1.08228	**	1.10984	*	1.04071	ns
5-Azacytidine	0.830437	***	0.84902	***	1.12803	**
BIO	0.533775	*	0.534807	****	0.406034	****
BIO-acetoxime	0.673495	****	1.03314	ns	0.762779	ns
CHIR 99021	0.667596	***	0.81766	***	0.725327	****
Sodium 4-Phenylbutyrate	1.04985	ns	1.09762	*	1.01542	ns
Valproic acid, sodium salt	1.08078	*	1.12602	**	0.996345	ns
SAHA	0.0143763	****	0.0151631	****	0.000825185	****
BIX 01294	0.307479	***	1.284	**	1.00953	ns
Doxycycline hyclate	0.55727	****	0.104699	****	0.123055	****
Tranylcypromine hydrochloride	1.09072	**	1.05876	ns	0.997533	ns
Pifithrin-α hydrobromide	1.10672	*	1.07059	ns	1.02725	ns
Pifithrin-μ	1.10407	**	1.02977	ns	1.01198	ns
Cyclic Pifithrin-α hydrobromide	1.14136	***	1.14776	**	1.01719	ns
PS 48	1.10123	**	1.09073	ns	1.01867	ns
Ceramide	1.08043	*	1.07506	ns	1.02485	ns
Cyclosporin A	1.33478	****	0.961369	ns	1.10944	***
Neurodazine	0.957279	ns	1.13689	**	1.03447	ns
IQ 1	1.19871	***	1.19409	**	1.07552	*
Thiazovivin	1.12149	**	1.23422	**	1.15741	***
RepSox	0.746462	****	0.814976	***	0.799242	***
(±)-Bay K 8644	0.965247	ns	0.92355	*	0.914915	**
(R)-(+)-Bay K 8644	0.939046	ns	0.999923	ns	0.913899	**
L-Ascorbic acid	1.041	ns	1.03912	ns	0.996735	ns
AP 24534	0.0342832	****	0.00478056	****	0.00261579	****
endo-IWR 1	1.0325	ns	1.01474	ns	0.811225	ns
JK 184	0.00657078	****	0.0178644	****	0.000200388	****
GANT 58	1.13564	***	1.10449	*	1.00658	ns
(±)-Blebbistatin	1.22003	***	1.222	***	1.06794	ns
XAV 939	0.945166	ns	0.977994	ns	0.798271	***
Nicotinamide	1.07105	ns	1.01799	ns	0.958381	ns
WIKI4	0.820088	**	0.745078	ns	0.808926	***
